# Supplementary material for: Study of the Ghrelin/LEAP-2 Ratio in Humans and Rats during Different Phases of Pregnancy
Source: Int J Mol Sci. 2022 Aug 23;23(17):9514. doi: 10.3390/ijms23179514 (PMC9455743; doi:10.3390/ijms23179514)
Supplement: Supplementary file 1 [file ijms-23-09514-s001.zip]

Archive with 1 entries (1 files):
- ijms-1862536-supplementary.pdf
